# Supplementary material for: Outlook on Chronic Venous Disease Treatment: Phytochemical Screening, In Vitro Antioxidant Activity and In Silico Studies for Three Vegetal Extracts
Source: Molecules. 2023 Apr 23;28(9):3668. doi: 10.3390/molecules28093668 (PMC10180301; doi:10.3390/molecules28093668)
Supplement: Supplementary file 1 [file molecules-28-03668-s001.zip]

Archive with 1 entries (1 files):
- molecules-2350047-supplementary.pdf
